# Supplementary material for: Design and Implementation of a Custom Built Optical Projection Tomography System
Source: PLoS One. 2013 Sep 4;8(9):e73491. doi: 10.1371/journal.pone.0073491 (PMC3762719; doi:10.1371/journal.pone.0073491)
Supplement: Table S1 — Detailed OPT hardware parts list. A more detailed description of each OPT hardware part than the information provided in Table 2. (XLS) [file pone.0073491.s001.xls]

## Sheet: Sheet1
#	System	Supplier	Description	Part #	Quantity
1	Fluorescent Light Source	EXFO	X-Cite exacte System with lamp and 3mm x 1500 mm light guide	P010-00230R	1
2		Edmund Optics	50mm FL, Focusing Assembly for 1/8" or 1/4" Fibers	NT58-837	1
3	Microscope	Qioptiq	"C" Mount Coupler	33-02-00-000	1
4		Qioptiq	1.38x TV TUBE	30-58-03-000	1
5		Qioptiq	JUNCTION BOX for HALL EFFECT SENSOR UNITS	30-17-74-000	1
6		Qioptiq	WALL TRANSFORMER 110V/60HZ (STEPPER MOTOR)	30-17-31-000	1
7		Qioptiq	UPPER CORE ZOOM W/STEPPER MOTOR	30-51-67-000	1
8		Qioptiq	0.5X OBJECTIVE	30-57-30-000	1
9		Qioptiq	STEPPER MOTOR DRIVE	30-17-78-000	1
10		Qioptiq	CONNECTOR DB25	301730-802	1
11		Qioptiq	CONNECTOR DB9	301730-803	1
12	CCD	Qimaging	Retiga 4000DC FAST 1394, Mono, 12-bit -45C regulated CCD	RET-4000DC-R-F-M-12-C	1
13	Cuvette	Hellma	50mm Light Path Large Cell	704.003-OG	1
14	Translation Stages	Newport	High-Performance Low-Profile Ball Bearing Linear Stage, 2.0 inch Travel, 1/4-20	443	2
15		Newport	High-Performance Low-Profile Ball Bearing Linear Stage, 1.0 inch Travel, 1/4-20	423	1
16		Newport	PR50 rotation stage, DC motor	PR50CC	1
17		Newport	90° Angle Bracket	360-90	2
18		Newport	Vernier Micrometer, 25mm Travel, 23 lb Load Capacity	SM-25	1
19		Newport	Power Supply, SMC100 Series, 80W, 100-240 VAC, 47-63 Hz, 1.9 A max.	SMC-PS80	1
20		Newport	Motorized actuator, high speed version, 50 mm travel, 3/8”-40 thread	LTA-HS	2
21		Newport	Single-axis motion controller/driver for DC motors	SMC100CC	3
22		Newport	Rail Carrier	prc-3	1
23		Newport	Rail Carrier	prc-1	4
24		Newport	24" Precision Dovetail Rail	prl-24	1
25		Newport	12" Precision Dovetail Rail	PRL-12	1
26		Newport	USB Interface, Includes USB to COM Port Adapter & RS-232-C Cable, Windows	SMC-USB	1
27	White Light Source	Edmund Optics	TECHSPEC® Telecentric Backlight Illuminator	NT62-760	1
28		Edmund Optics	0.316" ID, Fiber Optic Light Guide Adapter	NT38-944	1
29		Edmund Optics	1/4" x 24", Flexible Fiber Optic Light Guide	NT42-346	1
30		Edmund Optics	Silver Series Mounting Clamp, 1.75" Centerline	NT56-870	1
32		Edmund Optics	115V, MI-150 Fiber Optic Illuminator	NT59-235	1
33		Newport	Iris Diaphragm, 2.4 to 41.3 mm Aperture Range, 8-32, 18 Leaves	ID-1.5	1
34		Newport	Post Mounting Ring, 1 inch LT Series Lens Tubes	LT10-PR	1
35	Filters	Semrock	425/30 BrightLine Bandpass Filter, 25 mm	FF01-425/30-25	1
36		Semrock	482/35 BrightLine Bandpass Filter, 25 mm	FF01-482/35-25	1
37		Semrock	531/40 BrightLine Bandpass Filter, 25 mm	FF01-531/40-25	1
38		Semrock	628/40 BrightLine Bandpass Filter, 25 mm	FF01-628/40-25	1
39		Semrock	593/40 BrightLine Bandpass Filter, 50.8 mm,	FF01-593/40-50.8-D	1
40		Semrock	692/40 BrightLine Bandpass Filter, 50.8 mm,	FF01-692/40-50.8-D	1
41		Semrock	473 RazorEdge Long-pass Filter, U-grade, 50.8mm	LP02-473RU-50.8-D	1
42		Semrock	482/18 BrightLine Bandpass Filter, 25 mm	FF02-482/18-25	1
43		Semrock	520/28 BrightLine Bandpass Filter, 50.8 mm	FF02-520/28-50.8-D	1
44	Excitation Filter Holder	Newport	Filter Wheel Hub, VersaStar, Does Not Include Carriers	FWMH	1
45	Excitation Filter Wheel	Newport	Filter Carrier with Retaining Rings, 1.0 in. Diameter, 10 mm Thickness	FWC-25T	6
46	Emission Filter Wheel	Thorlabs	60 mm Cage Filter Wheel for Ø2" Filters	LCFW5	1
47	Breadboard	Newport	Optical Breadboard, Research, 2 x 5 ft. x 4.4 in., w/Microlocks, 1/4-20 Holes	RG-25-4-ML	1
48	Enclosure	Thorlabs	25 mm Construction Rails	XE25
49		Thorlabs	Black Hardboard	TB4
50	Excitation Light & Filter Wheel Mount	Newport	Optical Post Holder with Pedestal Base, 1.19 in. Height, For 0.5 in. Posts	VPH-1-P	1
51		Newport	Optical Post Holder with Pedestal Base, 2.19 in. Height, For 0.5 in. Posts	VPH-2-P	1
52		Newport	Clamping Fork, Standard Slot, For 1.0-in. Pedestals	PS-F	2
53		Newport	0.5 in. Stainless Steel Optical Mounting Post, 1.5 in. Height, 8-32 & 1/4-20 THD	SP-1.5	2
54		Newport	V-Block, 3 inch (76.2 mm) Length	VB-1	1
		Custom	Steel disk to mount on the rotation stage. This disk must be magnetic to hold the specimen mounting chucks. The chucks have a magnet glued onto them. The thickness of this plate is not critical but this plate should be as flat as possible.	CP-1	1
		Custom	Adapter plate to mount the microscope to the rail guides. The thickness is determined by the height of the optical axis. It should be as flat as possible to ensure the optical axis is parallel to the optical table.	CP-2	1
		Custom	Emission filter wheel mount. This mount allows the filter wheel to be mounted vertically to maximize the clearance for the excitation light.	CP-3	1
		Custom	A spacer to raise the CCD to the height of the optical axis. It should be as flat as possible	CP-4	1
		Custom	A spacer to raise the iris to the height of the optical axis. It should be as flat as possible.	CP-5	1
		Custom	An adapter plate to mount the rotation stage to the 90 degree angle bracket. The thickness of this plate is not critical but this plate should be as flat as possible.	CP-6	1
		Custom	A spacer to raise the telecentric lens to the height of the optical axis. It should be as flat as possible.	CP-7	1
		Custom	The cuvette holder. This plate sits on the focus translation stage so that the cuvette moves with the specimen while focusing. The thickness of this plate is not critical but should position the cuvette approximately in the center of the field of view.	CP-8	1
		Custom	Custom CCD-to-microscope adapter.	CP-9	1
